# Supplementary material for: Comparative Transcriptome Analysis Reveals the Gene Expression and Regulatory Characteristics of Broad-Spectrum Immunity to Leaf Rust in a Wheat–Agropyron cristatum 2P Addition Line
Source: Int J Mol Sci. 2022 Jul 1;23(13):7370. doi: 10.3390/ijms23137370 (PMC9266861; doi:10.3390/ijms23137370)
Supplement: Supplementary file 1 [file ijms-23-07370-s001.zip]

Archive with 7 entries (6 files):
- Supplementary files/
- Supplementary files/Figure S1.pdf
- Supplementary files/Figure S2.pdf
- Supplementary files/Table S1_Summary of the RNA sequencing data.xlsx
- Supplementary files/Table S2_Primers used for differential gene expression.xlsx
- Supplementary files/Table S3_KEGG enrichment results of DEGs in the addition line II-9-3.xlsx
- Supplementary files/Table S4_GSEA of special genes in the addition line II-9-3.xlsx
