# Supplementary material for: Comparative Transcriptome Analysis Reveals the Gene Expression and Regulatory Characteristics of Broad-Spectrum Immunity to Leaf Rust in a Wheat–Agropyron cristatum 2P Addition Line
Source: Int J Mol Sci. 2022 Jul 1;23(13):7370. doi: 10.3390/ijms23137370 (PMC9266861; doi:10.3390/ijms23137370)
Supplement: Supplementary file 1 [file ijms-23-07370-s001.zip › Supplementary files/Table S1_Summary of the RNA sequencing data.xlsx]

## Sheet: Sheet2
Sample	Raw Base(bp)	Clean Base(bp)	Effective Rate(%)	Error Rate(%)	Q20(%)	Q30(%)	GC Content(%)
II-9-3_T1	55333188	54656546	98.78	0.03	96.88	92.59	46.43
II-9-3_T2	53635616	53146882	98.62	0.03	97.09	92.94	47.51
II-9-3_T3	61157194	60799712	99.09	0.03	96.73	92.13	45.67
II-9-3 CK_1	59103036	58228342	99.17	0.03	96.65	91.94	46.08
II-9-3 CK_2	61157194	60799712	99.42	0.03	96.66	92.19	46.27
II-9-3 CK_3	56497906	56163080	99.01	0.03	97.13	92.91	47.99
Fukuho_T1	52104092	51375322	98.52	0.03	97.03	92.88	46.6
Fukuho_T2	61274578	60428296	98.04	0.03	96.55	91.93	45.49
Fukuho_T3	59478164	58887502	99.41	0.03	96.44	91.73	44.84
Fukuho CK_1	57151136	56029132	99.09	0.03	97.28	93.45	46.42
Fukuho CK_2	66573366	65968424	98.6	0.03	96.89	92.55	45.52
Fukuho CK_3	56333726	55694408	98.87	0.03	96.72	92.25	44.31
