# Supplementary material for: Comparative Transcriptome Analysis Reveals the Gene Expression and Regulatory Characteristics of Broad-Spectrum Immunity to Leaf Rust in a Wheat–Agropyron cristatum 2P Addition Line
Source: Int J Mol Sci. 2022 Jul 1;23(13):7370. doi: 10.3390/ijms23137370 (PMC9266861; doi:10.3390/ijms23137370)
Supplement: Supplementary file 1 [file ijms-23-07370-s001.zip › Supplementary files/Table S2_Primers used for differential gene expression.xlsx]

## Sheet: Sheet1
gene_id	Forward Primer	Reverse Primer	Tm
Ac2P01G18549	GCATGACAGTGAGTTATGAACTC	CTTAACTTCCATCGGGCAAAT	58℃
Ac2P01G327800	AACGTCCTGATACAGGACAG	CTTCTTGGGCTTCCTGC	58℃
Ac2P01G432500	CAACCTGTCTTCCAACCACC	CGTCAACCTTCACCATCCTT	58℃
Ac2P01G591400	TTCTTCGGCCAGACCTCG	CCGCGGCCATAGTACTGT	58℃
Ac2P01G581900	GACGCTCTACGTCATGCTC	TGCCGGCGGTTGTAGTAT	58℃
Ac2P01G591500	TGCCATGACGTGATCACGGA	CAGTCCAGGTTGCTCCCATAA	58℃
Ac2P01G359200	ACAGTGCCCCAAGTTATTGAAT	CTTCTCAGCTTCTTAAGTTCCGTT	58℃
Ac2P01G19996	AATTCGAAGGACTCGTCACTC	AACGACATTTGGGGACCG	58℃
B-Tubulin	CAAGGAGGTGGACGAGCAGATG	GACTTGACGTTGTTGGGGATCCA	58℃
