# Supplementary material for: Comparative Transcriptome Analysis Reveals the Gene Expression and Regulatory Characteristics of Broad-Spectrum Immunity to Leaf Rust in a Wheat–Agropyron cristatum 2P Addition Line
Source: Int J Mol Sci. 2022 Jul 1;23(13):7370. doi: 10.3390/ijms23137370 (PMC9266861; doi:10.3390/ijms23137370)
Supplement: Supplementary file 1 [file ijms-23-07370-s001.zip › Supplementary files/Table S3_KEGG enrichment results of DEGs in the addition line II-9-3.xlsx]

## Sheet: KEGG of A. cristatum genes
id	num	pvalue	per	ratio	class	ID	Descrption	Pvalue	Qvalue	Up	Down	fg_num	bg_num
Linoleic acid metabolism	2	0.00207793	11.765	0.028	Metabolism	ko00591	Linoleic acid metabolism	0.00207793	0.0540262	2	0	2	71
Stilbenoid, diarylheptanoid and gingerol biosynthesis	2	0.0169683	11.765	0.01	Metabolism	ko00945	Stilbenoid, diarylheptanoid and gingerol biosynthesis	0.0169683	0.170635	2	0	2	210
Glycosphingolipid biosynthesis - ganglio series	1	0.022828	5.882	0.042	Metabolism	ko00604	Glycosphingolipid biosynthesis - ganglio series	0.022828	0.170635	1	0	1	24
Flavonoid biosynthesis	2	0.0264085	11.765	0.008	Metabolism	ko00941	Flavonoid biosynthesis	0.0264085	0.170635	2	0	2	266
Glycosphingolipid biosynthesis - globo and isoglobo series	1	0.0331261	5.882	0.029	Metabolism	ko00603	Glycosphingolipid biosynthesis - globo and isoglobo series	0.0331261	0.170635	1	0	1	35
Phenylpropanoid biosynthesis	3	0.040524	17.647	0.004	Metabolism	ko00940	Phenylpropanoid biosynthesis	0.040524	0.170635	2	1	3	812
Glycosaminoglycan degradation	1	0.0470044	5.882	0.02	Metabolism	ko00531	Glycosaminoglycan degradation	0.0470044	0.170635	1	0	1	50
Nicotinate and nicotinamide metabolism	1	0.0525031	5.882	0.018	Metabolism	ko00760	Nicotinate and nicotinamide metabolism	0.0525031	0.170635	1	0	1	56
Other glycan degradation	1	0.0643146	5.882	0.014	Metabolism	ko00511	Other glycan degradation	0.0643146	0.178933	1	0	1	69
Thiamine metabolism	1	0.0688205	5.882	0.014	Metabolism	ko00730	Thiamine metabolism	0.0688205	0.178933	1	0	1	74
Various types of N-glycan biosynthesis	1	0.100665	5.882	0.009	Metabolism	ko00513	Various types of N-glycan biosynthesis	0.100665	0.237935	1	0	1	110
Starch and sucrose metabolism	2	0.120565	11.765	0.003	Metabolism	ko00500	Starch and sucrose metabolism	0.120565	0.261224	1	1	2	628
Basal transcription factors	1	0.144027	5.882	0.006	Genetic Information Processing	ko03022	Basal transcription factors	0.144027	0.268253	1	0	1	161
Terpenoid backbone biosynthesis	1	0.145687	5.882	0.006	Metabolism	ko00900	Terpenoid backbone biosynthesis	0.145687	0.268253	1	0	1	163
Zeatin biosynthesis	1	0.154761	5.882	0.006	Metabolism	ko00908	Zeatin biosynthesis	0.154761	0.268253	1	0	1	174
alpha-Linolenic acid metabolism	1	0.177452	5.882	0.005	Metabolism	ko00592	alpha-Linolenic acid metabolism	0.177452	0.28836	1	0	1	202
Cyanoamino acid metabolism	1	0.19016	5.882	0.005	Metabolism	ko00460	Cyanoamino acid metabolism	0.19016	0.290833	0	1	1	218
Galactose metabolism	1	0.208104	5.882	0.004	Metabolism	ko00052	Galactose metabolism	0.208104	0.300594	1	0	1	241
Plant-pathogen interaction	2	0.225868	11.765	0.002	Organismal Systems	ko04626	Plant-pathogen interaction	0.225868	0.309082	2	0	2	935
Biosynthesis of secondary metabolites	6	0.263143	35.294	0.001	Metabolism	ko01110	Biosynthesis of secondary metabolites	0.263143	0.342086	5	1	6	4583
RNA degradation	1	0.282562	5.882	0.003	Genetic Information Processing	ko03018	RNA degradation	0.282562	0.349838	1	0	1	342
Amino sugar and nucleotide sugar metabolism	1	0.340067	5.882	0.002	Metabolism	ko00520	Amino sugar and nucleotide sugar metabolism	0.340067	0.401897	1	0	1	427
Spliceosome	1	0.460883	5.882	0.002	Genetic Information Processing	ko03040	Spliceosome	0.460883	0.520998	1	0	1	631
Plant hormone signal transduction	1	0.536551	5.882	0.001	Environmental Information Processing	ko04075	Plant hormone signal transduction	0.536551	0.581264	1	0	1	782
Metabolic pathways	8	0.609701	47.059	0.001	Metabolism	ko01100	Metabolic pathways	0.609701	0.631744	7	1	8	8411
Ribosome	1	0.631744	5.882	0.001	Genetic Information Processing	ko03010	Ribosome	0.631744	0.631744	0	1	1	1009

## Sheet: KEGG of wheat genes
id	num	pvalue	per	ratio	class	ID	Descrption	Pvalue	Qvalue	Up	Down	fg_num	bg_num
MAPK signaling pathway - plant	49	4.35357e-17	12.437	0.091	Environmental Information Processing	ko04016	MAPK signaling pathway - plant	4.35357e-17	3.56993e-15	45	4	49	539
Plant-pathogen interaction	57	3.94784e-12	14.467	0.061	Organismal Systems	ko04626	Plant-pathogen interaction	3.94784e-12	1.61861e-10	51	6	57	935
Linoleic acid metabolism	14	4.47215e-10	3.553	0.197	Metabolism	ko00591	Linoleic acid metabolism	4.47215e-10	1.22239e-08	12	2	14	71
Amino sugar and nucleotide sugar metabolism	29	1.10618e-07	7.36	0.068	Metabolism	ko00520	Amino sugar and nucleotide sugar metabolism	1.10618e-07	2.26767e-06	28	1	29	427
Glutathione metabolism	25	1.94824e-05	6.345	0.057	Metabolism	ko00480	Glutathione metabolism	1.94824e-05	0.000319511	23	2	25	440
alpha-Linolenic acid metabolism	15	4.92033e-05	3.807	0.074	Metabolism	ko00592	alpha-Linolenic acid metabolism	4.92033e-05	0.000672446	15	0	15	202
Flavonoid biosynthesis	17	0.000103444	4.315	0.064	Metabolism	ko00941	Flavonoid biosynthesis	0.000103444	0.00121178	7	10	17	266
Metabolic pathways	221	0.000361937	56.091	0.026	Metabolism	ko01100	Metabolic pathways	0.000361937	0.00370985	177	44	221	8411
Biosynthesis of secondary metabolites	132	0.000421449	33.503	0.029	Metabolism	ko01110	Biosynthesis of secondary metabolites	0.000421449	0.00383987	99	33	132	4583
Plant hormone signal transduction	32	0.000714035	8.122	0.041	Environmental Information Processing	ko04075	Plant hormone signal transduction	0.000714035	0.00585509	31	1	32	782
Phenylpropanoid biosynthesis	31	0.00255018	7.868	0.038	Metabolism	ko00940	Phenylpropanoid biosynthesis	0.00255018	0.0190105	20	11	31	812
Fatty acid elongation	10	0.0144199	2.538	0.05	Metabolism	ko00062	Fatty acid elongation	0.0144199	0.0985358	4	6	10	200
Brassinosteroid biosynthesis	5	0.015745	1.269	0.076	Metabolism	ko00905	Brassinosteroid biosynthesis	0.015745	0.0993147	5	0	5	66
Sesquiterpenoid and triterpenoid biosynthesis	4	0.0266388	1.015	0.078	Metabolism	ko00909	Sesquiterpenoid and triterpenoid biosynthesis	0.0266388	0.156027	4	0	4	51
Steroid biosynthesis	7	0.0294704	1.777	0.053	Metabolism	ko00100	Steroid biosynthesis	0.0294704	0.161105	7	0	7	133
Tropane, piperidine and pyridine alkaloid biosynthesis	5	0.0330134	1.269	0.062	Metabolism	ko00960	Tropane, piperidine and pyridine alkaloid biosynthesis	0.0330134	0.169194	5	0	5	80
Other types of O-glycan biosynthesis	4	0.0445719	1.015	0.067	Metabolism	ko00514	Other types of O-glycan biosynthesis	0.0445719	0.209884	4	0	4	60
Stilbenoid, diarylheptanoid and gingerol biosynthesis	9	0.0460721	2.284	0.043	Metabolism	ko00945	Stilbenoid, diarylheptanoid and gingerol biosynthesis	0.0460721	0.209884	5	4	9	210
Protein processing in endoplasmic reticulum	23	0.051561	5.838	0.032	Genetic Information Processing	ko04141	Protein processing in endoplasmic reticulum	0.051561	0.222526	0	23	23	717
Carotenoid biosynthesis	5	0.0751993	1.269	0.05	Metabolism	ko00906	Carotenoid biosynthesis	0.0751993	0.308317	5	0	5	101
Cutin, suberine and wax biosynthesis	8	0.104426	2.03	0.038	Metabolism	ko00073	Cutin, suberine and wax biosynthesis	0.104426	0.407759	2	6	8	213
Cysteine and methionine metabolism	11	0.115428	2.792	0.034	Metabolism	ko00270	Cysteine and methionine metabolism	0.115428	0.43023	8	3	11	327
Biotin metabolism	3	0.15462	0.761	0.049	Metabolism	ko00780	Biotin metabolism	0.15462	0.551255	2	1	3	61
Phagosome	9	0.16453	2.284	0.033	Cellular Processes	ko04145	Phagosome	0.16453	0.562145	5	4	9	276
Zeatin biosynthesis	6	0.192985	1.523	0.034	Metabolism	ko00908	Zeatin biosynthesis	0.192985	0.626789	6	0	6	174
Phenylalanine metabolism	5	0.198738	1.269	0.036	Metabolism	ko00360	Phenylalanine metabolism	0.198738	0.626789	5	0	5	139
Sulfur metabolism	4	0.264055	1.015	0.034	Metabolism	ko00920	Sulfur metabolism	0.264055	0.790448	4	0	4	117
Diterpenoid biosynthesis	3	0.287979	0.761	0.036	Metabolism	ko00904	Diterpenoid biosynthesis	0.287979	0.790448	3	0	3	84
Arginine and proline metabolism	6	0.291636	1.523	0.03	Metabolism	ko00330	Arginine and proline metabolism	0.291636	0.790448	4	2	6	201
Terpenoid backbone biosynthesis	5	0.298301	1.269	0.031	Metabolism	ko00900	Terpenoid backbone biosynthesis	0.298301	0.790448	5	0	5	163
SNARE interactions in vesicular transport	4	0.298828	1.015	0.032	Genetic Information Processing	ko04130	SNARE interactions in vesicular transport	0.298828	0.790448	4	0	4	124
Ascorbate and aldarate metabolism	5	0.337678	1.269	0.029	Metabolism	ko00053	Ascorbate and aldarate metabolism	0.337678	0.854629	4	1	5	172
Flavone and flavonol biosynthesis	1	0.348338	0.254	0.053	Metabolism	ko00944	Flavone and flavonol biosynthesis	0.348338	0.854629	0	1	1	19
Biosynthesis of unsaturated fatty acids	4	0.354359	1.015	0.03	Metabolism	ko01040	Biosynthesis of unsaturated fatty acids	0.354359	0.854629	0	4	4	135
Isoquinoline alkaloid biosynthesis	3	0.367306	0.761	0.031	Metabolism	ko00950	Isoquinoline alkaloid biosynthesis	0.367306	0.860545	3	0	3	97
Fatty acid metabolism	7	0.399638	1.777	0.026	Metabolism	ko01212	Fatty acid metabolism	0.399638	0.910286	3	4	7	271
Pentose and glucuronate interconversions	5	0.447781	1.269	0.025	Metabolism	ko00040	Pentose and glucuronate interconversions	0.447781	0.992379	3	2	5	197
Tryptophan metabolism	7	0.468521	1.777	0.024	Metabolism	ko00380	Tryptophan metabolism	0.468521	1	6	1	7	290
Thiamine metabolism	2	0.493281	0.508	0.027	Metabolism	ko00730	Thiamine metabolism	0.493281	1	2	0	2	74
Peroxisome	7	0.497018	1.777	0.023	Cellular Processes	ko04146	Peroxisome	0.497018	1	1	6	7	298
Tyrosine metabolism	4	0.51707	1.015	0.024	Metabolism	ko00350	Tyrosine metabolism	0.51707	1	4	0	4	168
Glycerolipid metabolism	7	0.531938	1.777	0.023	Metabolism	ko00561	Glycerolipid metabolism	0.531938	1	4	3	7	308
Phosphatidylinositol signaling system	6	0.581202	1.523	0.022	Environmental Information Processing	ko04070	Phosphatidylinositol signaling system	0.581202	1	5	1	6	276
Limonene and pinene degradation	1	0.58501	0.254	0.026	Metabolism	ko00903	Limonene and pinene degradation	0.58501	1	1	0	1	39
Betalain biosynthesis	1	0.629314	0.254	0.023	Metabolism	ko00965	Betalain biosynthesis	0.629314	1	1	0	1	44
Lysine biosynthesis	1	0.637592	0.254	0.022	Metabolism	ko00300	Lysine biosynthesis	0.637592	1	1	0	1	45
Glycosaminoglycan degradation	1	0.676295	0.254	0.02	Metabolism	ko00531	Glycosaminoglycan degradation	0.676295	1	0	1	1	50
Sphingolipid metabolism	2	0.687318	0.508	0.019	Metabolism	ko00600	Sphingolipid metabolism	0.687318	1	2	0	2	106
Ubiquinone and other terpenoid-quinone biosynthesis	3	0.714939	0.761	0.018	Metabolism	ko00130	Ubiquinone and other terpenoid-quinone biosynthesis	0.714939	1	3	0	3	165
Nicotinate and nicotinamide metabolism	1	0.717334	0.254	0.018	Metabolism	ko00760	Nicotinate and nicotinamide metabolism	0.717334	1	1	0	1	56
Circadian rhythm - plant	3	0.726264	0.761	0.018	Organismal Systems	ko04712	Circadian rhythm - plant	0.726264	1	2	1	3	168
ABC transporters	3	0.740814	0.761	0.017	Environmental Information Processing	ko02010	ABC transporters	0.740814	1	3	0	3	172
Starch and sucrose metabolism	12	0.746421	3.046	0.019	Metabolism	ko00500	Starch and sucrose metabolism	0.746421	1	9	3	12	628
Arachidonic acid metabolism	1	0.769367	0.254	0.015	Metabolism	ko00590	Arachidonic acid metabolism	0.769367	1	1	0	1	65
Fructose and mannose metabolism	3	0.783888	0.761	0.016	Metabolism	ko00051	Fructose and mannose metabolism	0.783888	1	3	0	3	185
beta-Alanine metabolism	2	0.796259	0.508	0.015	Metabolism	ko00410	beta-Alanine metabolism	0.796259	1	1	1	2	132
Porphyrin and chlorophyll metabolism	3	0.812857	0.761	0.015	Metabolism	ko00860	Porphyrin and chlorophyll metabolism	0.812857	1	1	2	3	195
Fatty acid biosynthesis	2	0.816078	0.508	0.014	Metabolism	ko00061	Fatty acid biosynthesis	0.816078	1	2	0	2	138
Histidine metabolism	1	0.831968	0.254	0.013	Metabolism	ko00340	Histidine metabolism	0.831968	1	1	0	1	79
Aminoacyl-tRNA biosynthesis	4	0.849103	1.015	0.015	Genetic Information Processing	ko00970	Aminoacyl-tRNA biosynthesis	0.849103	1	3	1	4	267
Butanoate metabolism	1	0.849946	0.254	0.012	Metabolism	ko00650	Butanoate metabolism	0.849946	1	1	0	1	84
Cyanoamino acid metabolism	3	0.86722	0.761	0.014	Metabolism	ko00460	Cyanoamino acid metabolism	0.86722	1	0	3	3	218
Fatty acid degradation	2	0.87916	0.508	0.012	Metabolism	ko00071	Fatty acid degradation	0.87916	1	2	0	2	162
Glycerophospholipid metabolism	6	0.881476	1.523	0.015	Metabolism	ko00564	Glycerophospholipid metabolism	0.881476	1	3	3	6	398
Alanine, aspartate and glutamate metabolism	2	0.883397	0.508	0.012	Metabolism	ko00250	Alanine, aspartate and glutamate metabolism	0.883397	1	1	1	2	164
Arginine biosynthesis	1	0.900181	0.254	0.01	Metabolism	ko00220	Arginine biosynthesis	0.900181	1	1	0	1	102
Galactose metabolism	3	0.907186	0.761	0.012	Metabolism	ko00052	Galactose metabolism	0.907186	1	3	0	3	241
Nitrogen metabolism	1	0.930546	0.254	0.008	Metabolism	ko00910	Nitrogen metabolism	0.930546	1	1	0	1	118
RNA degradation	4	0.948734	1.015	0.012	Genetic Information Processing	ko03018	RNA degradation	0.948734	1	4	0	4	342
Valine, leucine and isoleucine degradation	1	0.964847	0.254	0.007	Metabolism	ko00280	Valine, leucine and isoleucine degradation	0.964847	1	1	0	1	148
Phenylalanine, tyrosine and tryptophan biosynthesis	1	0.972623	0.254	0.006	Metabolism	ko00400	Phenylalanine, tyrosine and tryptophan biosynthesis	0.972623	1	1	0	1	159
Glyoxylate and dicarboxylate metabolism	2	0.975757	0.508	0.008	Metabolism	ko00630	Glyoxylate and dicarboxylate metabolism	0.975757	1	0	2	2	248
Lysine degradation	1	0.98182	0.254	0.006	Metabolism	ko00310	Lysine degradation	0.98182	1	1	0	1	177
2-Oxocarboxylic acid metabolism	1	0.98182	0.254	0.006	Metabolism	ko01210	2-Oxocarboxylic acid metabolism	0.98182	1	1	0	1	177
Glycolysis / Gluconeogenesis	4	0.983656	1.015	0.01	Metabolism	ko00010	Glycolysis / Gluconeogenesis	0.983656	1	3	1	4	414
Pyruvate metabolism	1	0.997325	0.254	0.004	Metabolism	ko00620	Pyruvate metabolism	0.997325	1	1	0	1	261
Ribosome biogenesis in eukaryotes	1	0.99859	0.254	0.003	Genetic Information Processing	ko03008	Ribosome biogenesis in eukaryotes	0.99859	1	0	1	1	289
Ubiquitin mediated proteolysis	3	0.999446	0.761	0.006	Genetic Information Processing	ko04120	Ubiquitin mediated proteolysis	0.999446	1	3	0	3	524
Biosynthesis of amino acids	5	0.999742	1.269	0.007	Metabolism	ko01230	Biosynthesis of amino acids	0.999742	1	4	1	5	726
Endocytosis	2	0.999931	0.508	0.004	Cellular Processes	ko04144	Endocytosis	0.999931	1	2	0	2	533
Carbon metabolism	4	0.999983	1.015	0.005	Metabolism	ko01200	Carbon metabolism	0.999983	1	2	2	4	786
Ribosome	2	1	0.508	0.002	Genetic Information Processing	ko03010	Ribosome	1	1	2	0	2	1009
