# Supplementary material for: Comparative Transcriptome Analysis Reveals the Gene Expression and Regulatory Characteristics of Broad-Spectrum Immunity to Leaf Rust in a Wheat–Agropyron cristatum 2P Addition Line
Source: Int J Mol Sci. 2022 Jul 1;23(13):7370. doi: 10.3390/ijms23137370 (PMC9266861; doi:10.3390/ijms23137370)
Supplement: Supplementary file 1 [file ijms-23-07370-s001.zip › Supplementary files/Table S4_GSEA of special genes in the addition line II-9-3.xlsx]

## Sheet: gsea_report_for_A. cristatum
NAME	GS DETAILS	SIZE	ES	NES	NOM p-val	FDR q-val	FWER p-val	RANK AT MAX
KO04016	MAPK signaling pathway - plant	13	0.75	1.94	0	0.005	0.005	321
KO00900	Terpenoid backbone biosynthesis	11	0.53	1.3	0.162	1	0.93	443
KO00480	Glutathione metabolism	14	0.47	1.22	0.216	1	0.975	403
KO00510	N-Glycan biosynthesis	11	0.5	1.22	0.221	0.81	0.976	623
KO00630	Glyoxylate and dicarboxylate metabolism	14	0.45	1.19	0.243	0.746	0.984	153
KO00520	Amino sugar and nucleotide sugar metabolism	13	0.43	1.09	0.352	0.872	0.997	299
KO00940	Phenylpropanoid biosynthesis	14	0.4	1.04	0.408	0.868	0.998	225
KO04141	Protein processing in endoplasmic reticulum	19	0.37	1.04	0.425	0.776	0.998	555
KO01212	Fatty acid metabolism	11	0.41	1.01	0.45	0.747	0.999	5
KO04075	Plant hormone signal transdu	13	0.39	1.01	0.452	0.685	0.999	402
KO04626	Plant-pathogen interaction	25	0.29	0.9	0.596	0.809	1	321
KO00270	Cysteine and methionine me	12	0.35	0.89	0.602	0.764	1	648
KO04146	Peroxisome	11	0.3	0.73	0.802	0.952	1	699
KO04145	Phagosome	13	0.25	0.65	0.91	0.975	1	502
KO03013	RNA transport	19	0.15	0.43	0.998	0.997	1	677

## Sheet: gsea_report_for_wheat
NAME	GS DETAILS	SIZE	ES	NES	NOM p-val	FDR q-val	FWER p-val	RANK AT MAX
KO04016	MAPK signaling pathway - plant	36	0.618312	1.89944	0	0.0093419	0.011	815
KO00480	Glutathione metabolism	49	0.532784	1.75693	0.00124533	0.0245878	0.059	726
KO00592	alpha-Linolenic acid metabolism	22	0.526174	1.46325	0.0416089	0.260601	0.628	1362
KO00904	Diterpenoid biosynthesis	15	0.562926	1.45072	0.0656716	0.213428	0.66	1828
KO00360	Phenylalanine metabolism	19	0.527844	1.43561	0.0639535	0.1934	0.709	1222
KO00520	Amino sugar and nucleotide sugar metabolism	33	0.451742	1.38572	0.0723684	0.225278	0.828	815
KO00564	Glycerophospholipid metabolism	20	0.497085	1.37495	0.103399	0.20928	0.849	1315
KO04626	Plant-pathogen interaction	70	0.367914	1.27687	0.115385	0.3343	0.97	877
KO00270	Cysteine and methionine me	17	0.429929	1.11431	0.328551	0.653626	1	702
KO00350	Tyrosine metabolism	16	0.427014	1.09118	0.349206	0.646059	1	341
KO00941	Flavonoid biosynthesis	27	0.358367	1.03704	0.431154	0.720592	1	112
KO01200	Carbon metabolism	25	0.342996	0.980289	0.492637	0.795552	1	1254
KO04075	Plant hormone signal transdu	67	0.280068	0.961456	0.52439	0.775614	1	1101
KO04120	Ubiquitin mediated proteolysis	15	0.343722	0.868551	0.649275	0.919385	1	1002
KO03008	Ribosome biogenesis in eukaryotes	18	0.311534	0.848221	0.692982	0.896453	1	1634
KO03010	Ribosome	212	0.204989	0.80791	0.878914	0.903922	1	2096
KO01110	Biosynthesis of secondary metabolites	351	0.198924	0.795387	0.942249	0.870087	1	1133
KO00940	Phenylpropanoid biosynthesis	67	0.200404	0.696427	0.939655	0.944085	1	698
KO01230	Biosynthesis of amino acids	25	0.240509	0.692891	0.893617	0.898182	1	1254
